# Supplementary material for: HSC70 coordinates COP9 signalosome and SCF ubiquitin ligase activity to enable a prompt stress response
Source: EMBO Rep. 2025 Feb 6;26(5):1344–66. doi: 10.1038/s44319-025-00376-x (PMC11894141; doi:10.1038/s44319-025-00376-x)
Supplement: Supplementary file 2 — Source data Fig. 1 [file 44319_2025_376_MOESM2_ESM.zip]

Archive with 45 entries (20 files):
- Fig.1/
- Fig.1/Fig.1A Numerical data/
- Fig.1/Fig.1A Numerical data/Fig.1A Numerical data.xlsx
- Fig.1/Fig.1B/
- Fig.1/Fig.1B/CSN3-IP IB CSN3/
- Fig.1/Fig.1B/CSN3-IP IB CSN3/Fig.1B CSN3-IP (IB CSN3).tif
- Fig.1/Fig.1B/CSN3-IP IB CSN5/
- Fig.1/Fig.1B/CSN3-IP IB CSN5/Fig.1B CSN3-IP (IB CSN5).tif
- Fig.1/Fig.1B/CSN3-IP IB CSN8/
- Fig.1/Fig.1B/CSN3-IP IB CSN8/Fig.1B CSN3-IP (IB CSN8).tif
- Fig.1/Fig.1B/CSN3-IP IB HSC70/
- Fig.1/Fig.1B/CSN3-IP IB HSC70/Fig.1B CSN3-IP (IB HSC70).tif
- Fig.1/Fig.1B/HSC70-IP IB CSN3/
- Fig.1/Fig.1B/HSC70-IP IB CSN3/Fig.1B HSC70-IP (IB CSN3).tif
- Fig.1/Fig.1B/HSC70-IP IB CSN5/
- Fig.1/Fig.1B/HSC70-IP IB CSN5/Fig.1B HSC70-IP (IB CSN5).tif
- Fig.1/Fig.1B/HSC70-IP IB CSN8/
- Fig.1/Fig.1B/HSC70-IP IB CSN8/Fig.1B HSC70-IP (IB CSN8).tif
- Fig.1/Fig.1B/HSC70-IP IB HSC70/
- Fig.1/Fig.1B/HSC70-IP IB HSC70/Fig.1B HSC70-IP (IB HSC70).tif
- Fig.1/Fig.1D/
- Fig.1/Fig.1D/CSN8 Input/
- Fig.1/Fig.1D/CSN8 Input/Fig.1D CSN8 (Input).tif
- Fig.1/Fig.1D/CSN8 IP/
- Fig.1/Fig.1D/CSN8 IP/Fig.1D CSN8 (PA-IP).tif
- Fig.1/Fig.1D/GST-HSC70 Input/
- Fig.1/Fig.1D/GST-HSC70 Input/Fig.1D GST-HSC70 (Input).tif
- Fig.1/Fig.1D/GST-HSC70 IP/
- Fig.1/Fig.1D/GST-HSC70 IP/Fig.1D GST-HSC70 (PA-IP).tif
- Fig.1/Fig.1D/PA(CSN3) Input/
- Fig.1/Fig.1D/PA(CSN3) Input/Fig.1D CSN3 (Input).tif
- Fig.1/Fig.1D/PA(CSN3) IP/
- Fig.1/Fig.1D/PA(CSN3) IP/Fig.1D CSN3 (PA-IP).tif
- Fig.1/Fig.1E/
- Fig.1/Fig.1E/CSN3/
- Fig.1/Fig.1E/CSN3/Fig.1E CSN3.tif
- Fig.1/Fig.1E/CSN8/
- Fig.1/Fig.1E/CSN8/Fig.1E CSN8.tif
- Fig.1/Fig.1E/FLAG-HSC70/
- Fig.1/Fig.1E/FLAG-HSC70/Fig.1E FLAG-HSC70.tif
- Fig.1/Fig.1F/
- Fig.1/Fig.1F/CSN3/
- Fig.1/Fig.1F/CSN3/Fig.1F CSN3.tif
- Fig.1/Fig.1F/GST-HSC70/
- Fig.1/Fig.1F/GST-HSC70/Fig.1F GST-HSC70.tif
