# Supplementary material for: HSC70 coordinates COP9 signalosome and SCF ubiquitin ligase activity to enable a prompt stress response
Source: EMBO Rep. 2025 Feb 6;26(5):1344–66. doi: 10.1038/s44319-025-00376-x (PMC11894141; doi:10.1038/s44319-025-00376-x)
Supplement: Supplementary file 2 — Source data Fig. 1 [file 44319_2025_376_MOESM2_ESM.zip › Fig.1/Fig.1A Numerical data/Fig.1A Numerical data.xlsx]

## Sheet: Sheet1
Figure1A
Identified Proteins	Peptide counts WT_IgG	Peptide counts WT_IP
Spectrin alpha chain, erythrocytic 1 OS=Mus musculus OX=10090 GN=Spta1 PE=1 SV=3	0	1
Spectrin beta chain OS=Mus musculus OX=10090 GN=Sptb PE=1 SV=1	0	1
Laminin subunit alpha-2 OS=Mus musculus OX=10090 GN=Lama2 PE=1 SV=2	0	1
Collagen alpha-1(VI) chain OS=Mus musculus OX=10090 GN=Col6a1 PE=1 SV=1	0	1
Uncharacterized protein OS=Mus musculus OX=10090 GN=Rcn2 PE=2 SV=1	0	1
Glutathione peroxidase 3 OS=Mus musculus OX=10090 GN=Gpx3 PE=1 SV=2	0	1
Histone H2B (Fragment) OS=Mus musculus OX=10090 GN=Hist1h2bj PE=2 SV=1	0	1
Troponin T, cardiac muscle OS=Mus musculus OX=10090 GN=Tnnt2 PE=1 SV=1	0	1
Dystrophin OS=Mus musculus OX=10090 GN=Dmd PE=1 SV=3	0	1
Coatomer subunit alpha OS=Mus musculus OX=10090 GN=Copa PE=1 SV=2	0	1
NADH dehydrogenase [ubiquinone] 1 beta subcomplex subunit 4 OS=Mus musculus OX=10090 GN=Ndufb4 PE=1 SV=3	0	1
Caveolae-associated protein 4 OS=Mus musculus OX=10090 GN=Cavin4 PE=1 SV=1	0	1
Scaffold attachment factor B1 OS=Mus musculus OX=10090 GN=Safb PE=1 SV=1	0	1
Cation-dependent mannose-6-phosphate receptor OS=Mus musculus OX=10090 GN=M6pr PE=1 SV=1	0	1
Poly(rC)-binding protein 2 OS=Mus musculus OX=10090 GN=Pcbp2 PE=1 SV=1	0	1
Serine/threonine-protein phosphatase PP1-beta catalytic subunit OS=Mus musculus OX=10090 GN=Ppp1cb PE=1 SV=3	0	1
Lipoprotein lipase OS=Mus musculus OX=10090 GN=Lpl PE=1 SV=3	0	1
U1 small nuclear ribonucleoprotein C OS=Mus musculus OX=10090 GN=Snrpc PE=1 SV=1	0	1
Apoptosis-inducing factor 1, mitochondrial OS=Mus musculus OX=10090 GN=Aifm1 PE=1 SV=1	0	1
Granulins OS=Mus musculus OX=10090 GN=Grn PE=1 SV=2	0	1
Cell division control protein 42 homolog OS=Mus musculus OX=10090 GN=Cdc42 PE=1 SV=2	0	1
2-methoxy-6-polyprenyl-1,4-benzoquinol methylase, mitochondrial OS=Mus musculus OX=10090 GN=Coq5 PE=1 SV=2	0	1
Grancalcin OS=Mus musculus OX=10090 GN=Gca PE=1 SV=1	0	1
Calnexin OS=Mus musculus OX=10090 GN=Canx PE=1 SV=1	0	1
Protein-L-isoaspartate O-methyltransferase OS=Mus musculus OX=10090 GN=Pcmt1 PE=1 SV=1	0	1
Enhancer of rudimentary homolog OS=Mus musculus OX=10090 GN=Erh PE=1 SV=1	0	1
ATP synthase subunit f, mitochondrial OS=Mus musculus OX=10090 GN=Atp5mf PE=1 SV=3	0	1
NADH dehydrogenase [ubiquinone] 1 alpha subcomplex subunit 12 OS=Mus musculus OX=10090 GN=Ndufa12 PE=1 SV=1	0	1
Latent transforming growth factor beta binding protein 4 OS=Mus musculus OX=10090 GN=Ltbp4 PE=2 SV=1	0	1
Solute carrier family 12, member 7 OS=Mus musculus OX=10090 GN=Slc12a7 PE=2 SV=1	0	1
Cullin-associated NEDD8-dissociated protein 2 OS=Mus musculus OX=10090 GN=Cand2 PE=1 SV=2	0	1
Cullin-4A OS=Mus musculus OX=10090 GN=Cul4a PE=1 SV=1	0	1
Acyl-Coenzyme A dehydrogenase family, member 12 OS=Mus musculus OX=10090 GN=Acad12 PE=1 SV=1	0	1
DnaJ homolog subfamily B member 4 OS=Mus musculus OX=10090 GN=Dnajb4 PE=1 SV=1	0	1
Stromal membrane-associated protein 2 OS=Mus musculus OX=10090 GN=Smap2 PE=1 SV=1	0	1
Alpha-sarcoglycan OS=Mus musculus OX=10090 GN=Sgca PE=1 SV=1	0	1
MCG9810 OS=Mus musculus OX=10090 GN=Ndufb6 PE=1 SV=1	0	1
U5 small nuclear ribonucleoprotein 40 kDa protein OS=Mus musculus OX=10090 GN=Snrnp40 PE=1 SV=1	0	1
ATP-binding cassette sub-family D member 3 OS=Mus musculus OX=10090 GN=Abcd3 PE=1 SV=2	0	1
Igh protein OS=Mus musculus OX=10090 GN=Igh PE=1 SV=1	0	1
ADP-ribosylation factor 1 OS=Mus musculus OX=10090 GN=Arf1 PE=1 SV=2	0	1
Galectin OS=Mus musculus OX=10090 GN=Lgals9 PE=1 SV=1	0	1
Cytochrome c oxidase subunit 1 OS=Mus musculus castaneus OX=10091 GN=COX1 PE=3 SV=1	0	1
Lymphocyte antigen 6C1 OS=Mus musculus OX=10090 GN=Ly6c1 PE=1 SV=1	0	1
Mitochondrial fission 1 protein OS=Mus musculus OX=10090 GN=Fis1 PE=1 SV=1	0	1
Eukaryotic translation initiation factor 3 subunit B OS=Mus musculus OX=10090 GN=Eif3b PE=1 SV=1	0	1
Eukaryotic translation initiation factor 3 subunit H OS=Mus musculus OX=10090 GN=Eif3h PE=1 SV=1	0	1
RNA-binding protein Raly (Fragment) OS=Mus musculus OX=10090 GN=Raly PE=1 SV=1	0	1
U6 snRNA-associated Sm-like protein LSm4 (Fragment) OS=Mus musculus OX=10090 GN=Lsm4 PE=1 SV=8	0	1
U2 snRNP auxiliary factor large subunit OS=Mus musculus OX=10090 GN=U2af2 PE=1 SV=1	0	1
Non-specific lipid-transfer protein OS=Mus musculus OX=10090 GN=Scp2 PE=1 SV=3	0	1
40S ribosomal protein S5 (Fragment) OS=Mus musculus OX=10090 GN=Rps5 PE=1 SV=1	0	1
Protein Igkv12-41 (Fragment) OS=Mus musculus OX=10090 GN=Igkv12-41 PE=1 SV=2	0	1
Cytochrome c oxidase assembly factor 3 homolog, mitochondrial OS=Mus musculus OX=10090 GN=Coa3 PE=1 SV=1	0	1
Target of Myb protein 1 OS=Mus musculus OX=10090 GN=Tom1 PE=1 SV=1	0	1
C-Cbl associated protein OS=Mus musculus OX=10090 GN=Sorbs1 PE=2 SV=1	0	1
Integrin beta-1 OS=Mus musculus OX=10090 GN=Itgb1 PE=1 SV=1	0	1
Transferrin receptor, isoform CRA_a OS=Mus musculus OX=10090 GN=Tfrc PE=1 SV=1	0	1
Isocitrate dehydrogenase [NAD] subunit, mitochondrial OS=Mus musculus OX=10090 GN=Idh3b PE=1 SV=1	0	1
Tcf4 protein OS=Mus musculus OX=10090 GN=Tcf4 PE=1 SV=1	0	1
PDZ and LIM domain protein 5 OS=Mus musculus OX=10090 GN=Pdlim5 PE=1 SV=2	0	1
Transmembrane protein 33 OS=Mus musculus OX=10090 GN=Tmem33 PE=1 SV=1	0	1
Filamin-C OS=Mus musculus OX=10090 GN=Flnc PE=1 SV=3	0	1
Cytochrome b-c1 complex subunit 8 OS=Mus musculus OX=10090 GN=Uqcrq PE=1 SV=3	0	1
GrpE protein homolog 1, mitochondrial OS=Mus musculus OX=10090 GN=Grpel1 PE=1 SV=1	0	1
Lupus La protein homolog OS=Mus musculus OX=10090 GN=Ssb PE=1 SV=1	0	1
Vitronectin OS=Mus musculus OX=10090 GN=Vtn PE=1 SV=2	0	1
Predicted gene 7324 OS=Mus musculus OX=10090 GN=Gm7324 PE=4 SV=1	0	1
Cdc42 effector protein 2 OS=Mus musculus OX=10090 GN=Cdc42ep2 PE=1 SV=1	0	1
Phospholipid hydroperoxide glutathione peroxidase OS=Mus musculus OX=10090 GN=Gpx4 PE=1 SV=4	0	1
NADH dehydrogenase [ubiquinone] 1 beta subcomplex subunit 9 OS=Mus musculus OX=10090 GN=Ndufb9 PE=1 SV=3	0	1
Prostaglandin E synthase 2 OS=Mus musculus OX=10090 GN=Ptges2 PE=1 SV=3	0	1
Thioredoxin-dependent peroxide reductase, mitochondrial OS=Mus musculus OX=10090 GN=Prdx3 PE=1 SV=1	0	1
Uncharacterized protein OS=Mus musculus OX=10090 GN=Trim21 PE=2 SV=1	0	1
Muscleblind-like protein 1 OS=Mus musculus OX=10090 GN=Mbnl1 PE=1 SV=1	0	1
RNA-binding protein with multiple-splicing 2 OS=Mus musculus OX=10090 GN=Rbpms2 PE=1 SV=1	0	1
NADH dehydrogenase [ubiquinone] 1 beta subcomplex subunit 11, mitochondrial OS=Mus musculus OX=10090 GN=Ndufb11 PE=1 SV=2	0	1
Peroxiredoxin-1 OS=Mus musculus OX=10090 GN=Prdx1 PE=1 SV=1	0	1
Tropomodulin-1 OS=Mus musculus OX=10090 GN=Tmod1 PE=1 SV=2	0	1
ADP-ribosylation factor-like protein 8B OS=Mus musculus OX=10090 GN=Arl8b PE=1 SV=1	0	1
Acyl-coenzyme A thioesterase 13 OS=Mus musculus OX=10090 GN=Acot13 PE=1 SV=1	0	1
Transmembrane emp24 domain trafficking protein 2 OS=Mus musculus OX=10090 GN=Tmed2 PE=1 SV=1	0	1
Histone-lysine N-methyltransferase Smyd1 OS=Mus musculus OX=10090 GN=Smyd1 PE=1 SV=1	0	1
Solute carrier family 12, member 7, isoform CRA_a OS=Mus musculus OX=10090 GN=Slc12a7 PE=2 SV=1	0	1
Hydroxysteroid dehydrogenase-like protein 2 OS=Mus musculus OX=10090 GN=Hsdl2 PE=1 SV=1	0	1
Pre-mRNA 3'-end-processing factor FIP1 (Fragment) OS=Mus musculus OX=10090 GN=Fip1l1 PE=1 SV=2	0	1
RIKEN cDNA 1810035L17, isoform CRA_a OS=Mus musculus OX=10090 GN=Slirp PE=2 SV=1	0	1
[Pyruvate dehydrogenase (acetyl-transferring)] kinase isozyme 2, mitochondrial OS=Mus musculus OX=10090 GN=Pdk2 PE=1 SV=2	0	1
Mitochondrial coenzyme A transporter SLC25A42 OS=Mus musculus OX=10090 GN=Slc25a42 PE=1 SV=1	0	1
Dynamin-1-like protein OS=Mus musculus OX=10090 GN=Dnm1l PE=1 SV=2	0	1
Transmembrane p24-trafficking protein 7 OS=Mus musculus OX=10090 GN=Tmed7 PE=1 SV=1	0	1
YLP motif-containing protein 1 OS=Mus musculus OX=10090 GN=Ylpm1 PE=1 SV=2	0	1
GTP:AMP phosphotransferase AK3, mitochondrial OS=Mus musculus OX=10090 GN=Ak3 PE=1 SV=3	0	1
Laminin receptor (Fragment) OS=Mus musculus OX=10090 GN=Rpsa PE=2 SV=1	0	1
Bcas2 protein OS=Mus musculus OX=10090 GN=Bcas2 PE=2 SV=1	0	1
Protein ERGIC-53 OS=Mus musculus OX=10090 GN=Lman1 PE=1 SV=1	0	1
40S ribosomal protein S28 (Fragment) OS=Mus musculus OX=10090 GN=Rps28 PE=1 SV=1	0	1
Adenylate kinase 2, mitochondrial OS=Mus musculus OX=10090 GN=Ak2 PE=1 SV=5	0	1
Proteasome subunit beta type-4 OS=Mus musculus OX=10090 GN=Psmb4 PE=1 SV=1	0	1
Protein S100-A11 OS=Mus musculus OX=10090 GN=S100a11 PE=1 SV=1	0	1
60S ribosomal protein L18 OS=Mus musculus OX=10090 GN=Rpl18 PE=1 SV=1	0	1
Splicing factor 3B subunit 4 OS=Mus musculus OX=10090 GN=Sf3b4 PE=1 SV=1	0	1
Uncharacterized protein OS=Mus musculus OX=10090 GN=Psmc5 PE=2 SV=1	0	1
Mannan-binding lectin serine peptidase 1, isoform CRA_a OS=Mus musculus OX=10090 GN=Masp1 PE=1 SV=1	0	1
Ectonucleotide pyrophosphatase/phosphodiesterase 7 OS=Mus musculus OX=10090 GN=Enpp7 PE=1 SV=1	0	1
5-demethoxyubiquinone hydroxylase, mitochondrial OS=Mus musculus OX=10090 GN=Coq7 PE=1 SV=3	0	1
Popeye domain-containing protein 2 OS=Mus musculus OX=10090 GN=Popdc2 PE=1 SV=1	0	1
Major prion protein OS=Mus musculus OX=10090 GN=Prnp PE=2 SV=1	0	1
Uncharacterized protein OS=Mus musculus OX=10090 GN=Rabep2 PE=2 SV=1	0	1
Synaptogyrin-3 OS=Mus musculus OX=10090 GN=Syngr3 PE=1 SV=1	0	1
NADH-ubiquinone oxidoreductase chain 4 OS=Mus musculus musculus OX=39442 GN=ND4 PE=3 SV=1	0	1
Capping protein (Actin filament) muscle Z-line, beta, isoform CRA_a OS=Mus musculus OX=10090 GN=Capzb PE=1 SV=1	0	1
Aspartate aminotransferase, cytoplasmic OS=Mus musculus OX=10090 GN=Got1 PE=1 SV=3	0	1
Cullin-2 OS=Mus musculus OX=10090 GN=Cul2 PE=1 SV=2	0	1
Heterogeneous nuclear ribonucleoprotein R OS=Mus musculus OX=10090 GN=Hnrnpr PE=1 SV=1	0	1
Pyruvate kinase PKM OS=Mus musculus OX=10090 GN=Pkm PE=1 SV=4	0	1
Pyruvate dehydrogenase protein X component, mitochondrial OS=Mus musculus OX=10090 GN=Pdhx PE=1 SV=1	0	1
Serine/arginine-rich-splicing factor 10 OS=Mus musculus OX=10090 GN=Srsf10 PE=1 SV=1	0	1
Succinyl-CoA:3-ketoacid-coenzyme A transferase OS=Mus musculus OX=10090 GN=Oxct1 PE=2 SV=1	0	1
Transmembrane protein 65 OS=Mus musculus OX=10090 GN=Tmem65 PE=1 SV=1	0	1
Mitochondrial fission process protein 1 OS=Mus musculus OX=10090 GN=Mtfp1 PE=1 SV=1	0	1
Vesicle-trafficking protein SEC22b OS=Mus musculus OX=10090 GN=Sec22b PE=1 SV=3	0	1
T-complex protein 1 subunit epsilon OS=Mus musculus OX=10090 GN=Cct5 PE=1 SV=1	0	1
Bcl-2-like protein 13 OS=Mus musculus OX=10090 GN=Bcl2l13 PE=1 SV=2	0	1
Putative RNA-binding protein Luc7-like 2 OS=Mus musculus OX=10090 GN=Luc7l2 PE=1 SV=1	0	1
6-phosphogluconolactonase OS=Mus musculus OX=10090 GN=Pgls PE=1 SV=1	0	1
MCG140066 OS=Mus musculus OX=10090 GN=Rtraf PE=1 SV=1	0	1
Short-chain specific acyl-CoA dehydrogenase, mitochondrial OS=Mus musculus OX=10090 GN=Acads PE=1 SV=2	0	1
Adiponectin b OS=Mus musculus OX=10090 GN=Adib PE=4 SV=1	0	1
Protein phosphatase 1 regulatory subunit OS=Mus musculus OX=10090 GN=Ppp1r3d PE=1 SV=1	0	1
Immunoglobulin-binding protein 1 OS=Mus musculus OX=10090 GN=Igbp1 PE=1 SV=1	0	1
Transthyretin OS=Mus musculus OX=10090 GN=Ttr PE=1 SV=1	0	1
WD40 repeat-containing protein SMU1 OS=Mus musculus OX=10090 GN=Smu1 PE=2 SV=2	0	1
Mitochondrial antiviral-signaling protein OS=Mus musculus OX=10090 GN=Mavs PE=1 SV=1	0	1
Bifunctional epoxide hydrolase 2 OS=Mus musculus OX=10090 GN=Ephx2 PE=1 SV=2	0	1
Short/branched chain specific acyl-CoA dehydrogenase, mitochondrial OS=Mus musculus OX=10090 GN=Acadsb PE=1 SV=1	0	1
Prohibitin-2 OS=Mus musculus OX=10090 GN=Phb2 PE=1 SV=1	0	1
Protein kish OS=Mus musculus OX=10090 GN=Tmem167 PE=1 SV=1	0	1
39S ribosomal protein L12, mitochondrial OS=Mus musculus OX=10090 GN=Mrpl12 PE=1 SV=2	0	1
Lysosome-associated membrane glycoprotein 1 OS=Mus musculus OX=10090 GN=Lamp1 PE=1 SV=2	0	1
Small nuclear ribonucleoprotein Sm D1 OS=Mus musculus OX=10090 GN=Snrpd1 PE=1 SV=1	0	1
39S ribosomal protein L49, mitochondrial OS=Mus musculus OX=10090 GN=Mrpl49 PE=1 SV=1	0	1
Eukaryotic translation initiation factor 3 subunit F OS=Mus musculus OX=10090 GN=Eif3f PE=1 SV=2	0	1
DAZ-associated protein 2 OS=Mus musculus OX=10090 GN=Dazap2 PE=1 SV=1	0	1
Stomatin-like protein 2, mitochondrial (Fragment) OS=Mus musculus OX=10090 GN=Stoml2 PE=1 SV=10	0	1
Proteasome (Prosome, macropain) 26S subunit, non-ATPase, 13 OS=Mus musculus OX=10090 GN=Psmd13 PE=1 SV=1	0	1
Cathepsin B OS=Mus musculus OX=10090 GN=Ctsb PE=1 SV=2	0	1
A-kinase anchor protein 2 OS=Mus musculus OX=10090 GN=Akap2 PE=1 SV=3	0	1
Mitochondrial import inner membrane translocase subunit Tim8 A OS=Mus musculus OX=10090 GN=Timm8a1 PE=1 SV=1	0	1
U6 snRNA-associated Sm-like protein LSm8 OS=Mus musculus OX=10090 GN=Lsm8 PE=1 SV=1	0	1
Protein S100-A13 OS=Mus musculus OX=10090 GN=S100a13 PE=1 SV=1	0	1
Immunoglobulin lambda variable 3 (Fragment) OS=Mus musculus OX=10090 GN=Iglv3 PE=4 SV=1	0	1
Aldehyde dehydrogenase, mitochondrial (Fragment) OS=Mus musculus OX=10090 GN=Aldh2 PE=1 SV=1	0	1
Elongation factor 1-delta OS=Mus musculus OX=10090 GN=Eef1d PE=1 SV=1	0	1
Apolipoprotein C-III OS=Mus musculus OX=10090 GN=Apoc3 PE=1 SV=1	0	1
Small glutamine-rich tetratricopeptide repeat-containing protein alpha (Fragment) OS=Mus musculus OX=10090 GN=Sgta PE=1 SV=1	0	1
B-cell receptor-associated protein 31 OS=Mus musculus OX=10090 GN=Bcap31 PE=1 SV=4	0	1
Cadherin-5 OS=Mus musculus OX=10090 GN=Cdh5 PE=1 SV=2	0	1
CCR4-NOT transcription complex subunit 7 OS=Mus musculus OX=10090 GN=Cnot7 PE=1 SV=1	0	1
Probable ATP-dependent RNA helicase DDX17 OS=Mus musculus OX=10090 GN=Ddx17 PE=1 SV=1	0	1
Proteasome endopeptidase complex OS=Mus musculus OX=10090 GN=Psma6 PE=1 SV=1	0	1
T-complex protein 1 subunit theta OS=Mus musculus OX=10090 GN=Cct8 PE=1 SV=1	0	1
U6 snRNA-associated Sm-like protein LSm2 OS=Mus musculus OX=10090 GN=Lsm2 PE=1 SV=1	0	1
NADH dehydrogenase [ubiquinone] 1 alpha subcomplex assembly factor 3 OS=Mus musculus OX=10090 GN=Ndufaf3 PE=1 SV=1	0	1
NHP2-like protein 1 OS=Mus musculus OX=10090 GN=Snu13 PE=1 SV=4	0	1
Optic atrophy 3 protein homolog OS=Mus musculus OX=10090 GN=Opa3 PE=1 SV=1	0	1
U4/U6 small nuclear ribonucleoprotein Prp4 OS=Mus musculus OX=10090 GN=Prpf4 PE=1 SV=1	0	1
Proteasome subunit beta type-6 OS=Mus musculus OX=10090 GN=Psmb6 PE=1 SV=3	0	1
RNA/DNA-binding protein OS=Mus musculus OX=10090 GN=Rnps1 PE=2 SV=1	0	1
28S ribosomal protein S22, mitochondrial OS=Mus musculus OX=10090 GN=Mrps22 PE=1 SV=1	0	1
Beta-sarcoglycan OS=Mus musculus OX=10090 GN=Sgcb PE=1 SV=1	0	1
Transgelin OS=Mus musculus OX=10090 GN=Tagln PE=1 SV=3	0	1
Collagen, type VI, alpha 3 OS=Mus musculus OX=10090 GN=Col6a3 PE=1 SV=2	0	2
Cullin-3 OS=Mus musculus OX=10090 GN=Cul3 PE=1 SV=1	0	2
MAb 44B1 heavy chain OS=Mus musculus OX=10090 GN=HC PE=2 SV=1	0	2
Coatomer subunit beta OS=Mus musculus OX=10090 GN=Copb1 PE=1 SV=1	0	2
Isocitrate dehydrogenase [NADP], mitochondrial OS=Mus musculus OX=10090 GN=Idh2 PE=1 SV=3	0	2
Myosin light chain 4 (Fragment) OS=Mus musculus OX=10090 GN=Myl4 PE=1 SV=8	0	2
Mitochondrial carnitine/acylcarnitine carrier protein OS=Mus musculus OX=10090 GN=Slc25a20 PE=1 SV=1	0	2
Troponin I, cardiac 3 OS=Mus musculus OX=10090 GN=Tnni3 PE=1 SV=1	0	2
Sorbin and SH3 domain-containing protein 2 (Fragment) OS=Mus musculus OX=10090 GN=Sorbs2 PE=1 SV=1	0	2
Sodium/potassium-transporting ATPase subunit beta-1 OS=Mus musculus OX=10090 GN=Atp1b1 PE=1 SV=1	0	2
Splicing factor 3B subunit 1 OS=Mus musculus OX=10090 GN=Sf3b1 PE=1 SV=1	0	2
Ecto-ADP-ribosyltransferase 3 OS=Mus musculus OX=10090 GN=Art3 PE=1 SV=2	0	2
NADH dehydrogenase [ubiquinone] 1 subunit C2 OS=Mus musculus OX=10090 GN=Ndufc2 PE=1 SV=1	0	2
Reticulon OS=Mus musculus OX=10090 GN=Rtn2 PE=2 SV=1	0	2
NADH dehydrogenase [ubiquinone] 1 alpha subcomplex subunit 7 OS=Mus musculus OX=10090 GN=Ndufa7 PE=1 SV=3	0	2
Coatomer subunit gamma-2 OS=Mus musculus OX=10090 GN=Copg2 PE=1 SV=1	0	2
Guanine nucleotide-binding protein G(i) subunit alpha-2 OS=Mus musculus OX=10090 GN=Gnai2 PE=1 SV=5	0	2
Nidogen-1 OS=Mus musculus OX=10090 GN=Nid1 PE=1 SV=2	0	2
Heterogeneous nuclear ribonucleoprotein D-like OS=Mus musculus OX=10090 GN=Hnrnpdl PE=1 SV=1	0	2
Guanine nucleotide-binding protein G(I)/G(S)/G(T) subunit beta-2 OS=Mus musculus OX=10090 GN=Gnb2 PE=1 SV=1	0	2
Receptor expression-enhancing protein OS=Mus musculus OX=10090 GN=Reep5 PE=1 SV=1	0	2
Mitochondrial pyruvate carrier 2 OS=Mus musculus OX=10090 GN=Mpc2 PE=1 SV=1	0	2
Erythrocyte band 7 integral membrane protein OS=Mus musculus OX=10090 GN=Stom PE=1 SV=3	0	2
Alpha-2-HS-glycoprotein OS=Mus musculus OX=10090 GN=Ahsg PE=1 SV=1	0	2
RAB2, member RAS oncogene family OS=Mus musculus OX=10090 GN=Rab2a PE=1 SV=1	0	2
RIKEN cDNA 1110020P15, isoform CRA_b OS=Mus musculus OX=10090 GN=Uqcr10 PE=1 SV=1	0	2
DnaJ homolog subfamily A member 2 OS=Mus musculus OX=10090 GN=Dnaja2 PE=1 SV=1	0	2
F-box only protein 40 OS=Mus musculus OX=10090 GN=Fbxo40 PE=1 SV=1	0	2
Serine/threonine-protein phosphatase 2A 56 kDa regulatory subunit OS=Mus musculus OX=10090 GN=Ppp2r5d PE=1 SV=1	0	2
Delta(3,5)-Delta(2,4)-dienoyl-CoA isomerase, mitochondrial OS=Mus musculus OX=10090 GN=Ech1 PE=1 SV=1	0	2
Perilipin-3 OS=Mus musculus OX=10090 GN=Plin3 PE=1 SV=1	0	2
Pre-mRNA-processing factor 19 OS=Mus musculus OX=10090 GN=Prpf19 PE=1 SV=1	0	2
Hexokinase-2 OS=Mus musculus OX=10090 GN=Hk2 PE=1 SV=1	0	2
Leukocyte surface antigen CD47 OS=Mus musculus OX=10090 GN=Cd47 PE=1 SV=1	0	2
Vesicle-associated membrane protein 2 OS=Mus musculus OX=10090 GN=Vamp2 PE=1 SV=1	0	2
STIP1 homology and U box-containing protein 1 OS=Mus musculus OX=10090 GN=Stub1 PE=1 SV=1	0	2
Coatomer subunit epsilon OS=Mus musculus OX=10090 GN=Cope PE=1 SV=3	0	2
Probable ATP-dependent RNA helicase DDX5 OS=Mus musculus OX=10090 GN=Ddx5 PE=1 SV=2	0	2
Guanine nucleotide-binding protein G(I)/G(S)/G(T) subunit beta-1 OS=Mus musculus OX=10090 GN=Gnb1 PE=1 SV=3	0	2
Metaxin-2 OS=Mus musculus OX=10090 GN=Mtx2 PE=1 SV=1	0	2
Uncharacterized protein OS=Mus musculus OX=10090 GN=Acat1 PE=2 SV=1	0	2
Surfeit gene 4, isoform CRA_a OS=Mus musculus OX=10090 GN=Surf4 PE=1 SV=1	0	2
MICOS complex subunit MIC13 OS=Mus musculus OX=10090 GN=Mic13 PE=1 SV=1	0	2
Ig heavy chain V region AC38 205.12 OS=Mus musculus OX=10090 PE=1 SV=1	0	2
Mitochondrial pyruvate carrier 1 OS=Mus musculus OX=10090 GN=Mpc1 PE=1 SV=1	0	2
Protein quaking OS=Mus musculus OX=10090 GN=Qki PE=1 SV=1	0	2
Tripartite motif-containing protein 54 OS=Mus musculus OX=10090 GN=Trim54 PE=1 SV=1	0	2
Elongin-C OS=Mus musculus OX=10090 GN=Eloc PE=1 SV=1	0	2
Calcium/calmodulin-dependent protein kinase type II subunit delta OS=Mus musculus OX=10090 GN=Camk2d PE=1 SV=1	0	2
Beta/gamma crystallin domain-containing protein 3 OS=Mus musculus OX=10090 GN=Crybg3 PE=1 SV=1	0	2
Complement C3 OS=Mus musculus OX=10090 GN=C3 PE=1 SV=3	0	2
Vesicle-associated membrane protein-associated protein A OS=Mus musculus OX=10090 GN=Vapa PE=1 SV=2	0	2
Ras-related protein R-Ras2 OS=Mus musculus OX=10090 GN=Rras2 PE=1 SV=1	0	2
Uncharacterized protein OS=Mus musculus OX=10090 GN=Rela PE=2 SV=1	0	2
Uncharacterized protein OS=Mus musculus OX=10090 GN=Sf3b2 PE=2 SV=1	0	2
Gamma sarcoglycan OS=Mus musculus OX=10090 GN=Sgcg PE=1 SV=1	0	2
Acyl-CoA dehydrogenase family member 9, mitochondrial OS=Mus musculus OX=10090 GN=Acad9 PE=1 SV=2	0	2
Small nuclear ribonucleoprotein Sm D3 OS=Mus musculus OX=10090 GN=Snrpd3 PE=2 SV=1	0	2
Programmed cell death 6-interacting protein OS=Mus musculus OX=10090 GN=Pdcd6ip PE=1 SV=3	0	2
Complement C5 OS=Mus musculus OX=10090 GN=C5 PE=1 SV=2	0	2
Caveolae-associated protein 2 OS=Mus musculus OX=10090 GN=Cavin2 PE=1 SV=3	0	2
Ig lambda-3 chain C region (Fragment) OS=Mus musculus OX=10090 GN=Iglc3 PE=1 SV=1	0	2
Enoyl-CoA hydratase, mitochondrial OS=Mus musculus OX=10090 GN=Echs1 PE=1 SV=1	0	2
Prothrombin OS=Mus musculus OX=10090 GN=F2 PE=1 SV=1	0	2
Uncharacterized protein OS=Mus musculus OX=10090 PE=2 SV=1	0	2
Predicted gene 7075 OS=Mus musculus OX=10090 GN=Gm7075 PE=4 SV=1	0	2
Mitochondrial proton/calcium exchanger protein OS=Mus musculus OX=10090 GN=Letm1 PE=1 SV=1	0	2
Fumarate hydratase, mitochondrial OS=Mus musculus OX=10090 GN=Fh PE=1 SV=3	0	2
OCIA domain-containing protein 1 (Fragment) OS=Mus musculus OX=10090 GN=Ociad1 PE=1 SV=1	0	2
Secretory carrier-associated membrane protein OS=Mus musculus OX=10090 GN=Gm45927 PE=2 SV=1	0	2
Cytochrome b5 OS=Mus musculus OX=10090 GN=Cyb5a PE=1 SV=2	0	2
MCG130675 OS=Mus musculus OX=10090 GN=Zbed5 PE=1 SV=1	0	2
ADP-ribose glycohydrolase MACROD1 OS=Mus musculus OX=10090 GN=Macrod1 PE=1 SV=2	0	2
MCG20113, isoform CRA_e OS=Mus musculus OX=10090 GN=Cops9 PE=1 SV=1	0	2
Alpha-1-antitrypsin 1-1 OS=Mus musculus OX=10090 GN=Serpina1a PE=1 SV=1	0	2
Golgi apparatus protein 1 (Fragment) OS=Mus musculus OX=10090 GN=Glg1 PE=1 SV=1	0	2
Dynactin subunit 2 OS=Mus musculus OX=10090 GN=Dctn2 PE=1 SV=3	0	2
AFG3-like protein 2 OS=Mus musculus OX=10090 GN=Afg3l2 PE=1 SV=1	0	2
Cysteine-rich protein 2 OS=Mus musculus OX=10090 GN=Crip2 PE=1 SV=1	0	2
Kinesin light chain 4 OS=Mus musculus OX=10090 GN=Klc4 PE=1 SV=1	0	2
Propionyl-CoA carboxylase alpha chain, mitochondrial (Fragment) OS=Mus musculus OX=10090 GN=Pcca PE=1 SV=1	0	2
Myomesin-1 OS=Mus musculus OX=10090 GN=Myom1 PE=1 SV=1	0	3
Coatomer subunit beta' OS=Mus musculus OX=10090 GN=Copb2 PE=1 SV=2	0	3
Histone H4 OS=Mus musculus OX=10090 GN=Hist2h4 PE=1 SV=1	0	3
Atypical kinase COQ8A, mitochondrial OS=Mus musculus OX=10090 GN=Coq8a PE=1 SV=2	0	3
Very low-density lipoprotein receptor OS=Mus musculus OX=10090 GN=Vldlr PE=1 SV=1	0	3
von Willebrand factor A domain-containing protein 8 OS=Mus musculus OX=10090 GN=Vwa8 PE=1 SV=2	0	3
RAS oncogene family protein OS=Mus musculus OX=10090 GN=Rab11b PE=2 SV=1	0	3
Leucine-rich PPR motif-containing protein, mitochondrial OS=Mus musculus OX=10090 GN=Lrpprc PE=1 SV=2	0	3
Cytoplasmic dynein 1 heavy chain 1 OS=Mus musculus OX=10090 GN=Dync1h1 PE=1 SV=2	0	3
Heterogeneous nuclear ribonucleoprotein A/B OS=Mus musculus OX=10090 GN=Hnrnpab PE=1 SV=1	0	3
Sarcolemmal membrane-associated protein (Fragment) OS=Mus musculus OX=10090 GN=Slmap PE=1 SV=1	0	3
Protein NipSnap homolog 2 OS=Mus musculus OX=10090 GN=Nipsnap2 PE=1 SV=1	0	3
Uncharacterized protein OS=Mus musculus OX=10090 GN=Rbm14 PE=2 SV=1	0	3
Cytochrome c oxidase subunit 7A2, mitochondrial OS=Mus musculus OX=10090 GN=Cox7a2 PE=1 SV=2	0	3
2-oxoglutarate dehydrogenase, mitochondrial OS=Mus musculus OX=10090 GN=Ogdh PE=1 SV=3	0	3
Cysteine and glycine-rich protein 3 OS=Mus musculus OX=10090 GN=Csrp3 PE=1 SV=1	0	3
Cartilage oligomeric matrix protein OS=Mus musculus OX=10090 GN=Comp PE=2 SV=1	0	3
Hsp70-binding protein 1 OS=Mus musculus OX=10090 GN=Hspbp1 PE=1 SV=1	0	3
Uncharacterized protein OS=Mus musculus OX=10090 GN=St13 PE=2 SV=1	0	3
F-actin-capping protein subunit alpha-2 OS=Mus musculus OX=10090 GN=Capza2 PE=1 SV=3	0	3
Secretory carrier-associated membrane protein OS=Mus musculus OX=10090 GN=Scamp2 PE=1 SV=1	0	3
MCG13388, isoform CRA_b OS=Mus musculus OX=10090 GN=Uqcr11 PE=2 SV=1	0	3
Laminin subunit gamma-1 OS=Mus musculus OX=10090 GN=Lamc1 PE=1 SV=1	0	3
NADH dehydrogenase [ubiquinone] 1 beta subcomplex subunit 7 OS=Mus musculus OX=10090 GN=Ndufb7 PE=1 SV=3	0	3
Mitochondrial import receptor subunit TOM22 homolog OS=Mus musculus OX=10090 GN=Tomm22 PE=1 SV=3	0	3
Transmembrane emp24 domain-containing protein 10 OS=Mus musculus OX=10090 GN=Tmed10 PE=1 SV=1	0	3
Acyl carrier protein, mitochondrial OS=Mus musculus OX=10090 GN=Ndufab1 PE=1 SV=1	0	3
BCL2-associated athanogene 4 OS=Mus musculus OX=10090 GN=Bag4 PE=1 SV=1	0	3
Enoyl-CoA delta isomerase 2, mitochondrial OS=Mus musculus OX=10090 GN=Eci2 PE=1 SV=2	0	3
Rapamycin-insensitive companion of mTOR OS=Mus musculus OX=10090 GN=Rictor PE=1 SV=2	0	3
CDGSH iron-sulfur domain-containing protein 1 OS=Mus musculus OX=10090 GN=Cisd1 PE=1 SV=1	0	3
Elongation factor 1-alpha 2 OS=Mus musculus OX=10090 GN=Eef1a2 PE=1 SV=1	0	3
MCG130610 OS=Mus musculus OX=10090 GN=Rab7 PE=1 SV=1	0	3
Cytochrome c oxidase subunit 6C OS=Mus musculus OX=10090 GN=Cox6c PE=1 SV=3	0	3
Mago nashi protein OS=Mus musculus OX=10090 GN=Magohb PE=1 SV=1	0	3
Aconitate hydratase, mitochondrial OS=Mus musculus OX=10090 GN=Aco2 PE=1 SV=1	0	3
Serine/threonine-protein phosphatase 2A catalytic subunit alpha isoform OS=Mus musculus OX=10090 GN=Ppp2ca PE=1 SV=1	0	3
Uncharacterized protein OS=Mus musculus OX=10090 GN=Ptbp1 PE=2 SV=1	0	3
Uncharacterized protein OS=Mus musculus OX=10090 GN=Tmed9 PE=2 SV=1	0	3
Uncharacterized protein OS=Mus musculus OX=10090 GN=Rab10 PE=2 SV=1	0	3
Enoyl-CoA delta isomerase 1, mitochondrial OS=Mus musculus OX=10090 GN=Eci1 PE=1 SV=2	0	3
Hydroxyacyl-coenzyme A dehydrogenase, mitochondrial OS=Mus musculus OX=10090 GN=Hadh PE=1 SV=2	0	3
2,4-dienoyl-CoA reductase, mitochondrial OS=Mus musculus OX=10090 GN=Decr1 PE=1 SV=1	0	3
Ighg protein OS=Mus musculus OX=10090 GN=Ighg PE=1 SV=1	0	3
Myosin-binding protein C, cardiac-type OS=Mus musculus OX=10090 GN=Mybpc3 PE=1 SV=1	0	4
Myomesin 2 OS=Mus musculus OX=10090 GN=Myom2 PE=1 SV=1	0	4
NADH dehydrogenase [ubiquinone] 1 alpha subcomplex subunit 9, mitochondrial OS=Mus musculus OX=10090 GN=Ndufa9 PE=1 SV=2	0	4
Pre-mRNA-processing-splicing factor 8 OS=Mus musculus OX=10090 GN=Prpf8 PE=1 SV=2	0	4
Transitional endoplasmic reticulum ATPase OS=Mus musculus OX=10090 GN=Vcp PE=1 SV=4	0	4
Ankyrin repeat domain-containing protein 40 OS=Mus musculus OX=10090 GN=Ankrd40 PE=1 SV=1	0	4
Succinate dehydrogenase cytochrome b560 subunit, mitochondrial OS=Mus musculus OX=10090 GN=Sdhc PE=1 SV=1	0	4
Interleukin enhancer-binding factor 2 OS=Mus musculus OX=10090 GN=Ilf2 PE=1 SV=1	0	4
Uncharacterized protein OS=Mus musculus OX=10090 GN=Skp1a PE=2 SV=1	0	4
MICOS complex subunit Mic26 OS=Mus musculus OX=10090 GN=Apoo PE=1 SV=2	0	4
Beta-enolase OS=Mus musculus OX=10090 GN=Eno3 PE=1 SV=3	0	4
Uncharacterized protein OS=Mus musculus OX=10090 GN=Ddx39b PE=2 SV=1	0	4
Cleavage and polyadenylation-specificity factor subunit 1 OS=Mus musculus OX=10090 GN=Cpsf1 PE=1 SV=1	0	4
Isocitrate dehydrogenase [NAD] subunit gamma 1, mitochondrial OS=Mus musculus OX=10090 GN=Idh3g PE=1 SV=1	0	4
Polypyrimidine tract-binding protein 2 OS=Mus musculus OX=10090 GN=Ptbp2 PE=1 SV=2	0	4
Methylmalonate-semialdehyde dehydrogenase [acylating], mitochondrial OS=Mus musculus OX=10090 GN=Aldh6a1 PE=1 SV=1	0	4
Protein phosphatase 1 regulatory subunit 3A OS=Mus musculus OX=10090 GN=Ppp1r3a PE=1 SV=2	0	4
Syntaxin-12 OS=Mus musculus OX=10090 GN=Stx12 PE=1 SV=1	0	4
Heterogeneous nuclear ribonucleoprotein D0 OS=Mus musculus OX=10090 GN=Hnrnpd PE=1 SV=2	0	4
Spectrin alpha chain	0	5
116 kDa U5 small nuclear ribonucleoprotein component	0	5
Caveolae-associated protein 1	0	5
Cystatin-C	0	5
RAB1, member RAS oncogene family, isoform CRA_a	0	5
Serotransferrin	0	5
Medium-chain specific acyl-CoA dehydrogenase	0	5
Heterogeneous nuclear ribonucleoprotein A0	0	5
Heterogeneous nuclear ribonucleoproteins C1/C2	0	5
RAB14 protein	0	6
Dynamin-like 120 kDa protein	0	6
Sorting and assembly machinery component 50 homolog	0	6
Basement membrane-specific heparan sulfate proteoglycan core protein	0	6
Heterogeneous nuclear ribonucleoproteins C1/C2	0	6
DNA damage-binding protein 1	0	6
Dihydrolipoyllysine-residue succinyltransferase component of 2-oxoglutarate dehydrogenase complex	0	6
Titin	0	7
NADH dehydrogenase [ubiquinone] flavoprotein 1	0	7
Platelet glycoprotein 4	0	7
Matrin-3	0	7
Serine/threonine-protein phosphatase 2A 65 kDa regulatory subunit A alpha isoform	0	7
Succinate-CoA ligase subunit beta	0	7
RAB1B, member RAS oncogene family, isoform CRA_c	0	7
Calcium-binding mitochondrial carrier protein Aralar2	0	7
Tubulin alpha-8	0	7
Alpha actinin 1a	0	7
NADH dehydrogenase [ubiquinone] iron-sulfur protein 2	0	8
BAG family molecular chaperone regulator 2	0	8
Clathrin heavy chain 1	0	8
Protein transport protein Sec16A	0	9
Cullin-1	0	9
COP9 signalosome complex subunit 8	0	9
Tankyrase 1 binding protein 1	0	10
Four and a half LIM domains protein 2	0	10
Voltage-dependent anion channel 3	0	10
Heat shock protein HSP 90-alpha	0	10
Propionyl-CoA carboxylase beta chain	0	12
Stress-induced-phosphoprotein 1	0	13
Tubulin alpha-1B	0	13
Elongation factor Tu	0	14
Solute carrier family 2, facilitated glucose transporter member 4	0	14
WD repeat domain phosphoinositide-interacting protein 1	0	14
Endoplasmic reticulum resident protein 29	0	14
Tubulin beta-2A	0	14
ADP/ATP translocase 2	0	16
Ryanodine receptor 2	0	17
COP9 signalosome complex subunit 1	0	17
Inducible heat shock protein 70	0	17
cAMP-dependent protein kinase type II-alpha regulatory subunit	0	19
COP9 signalosome complex subunit 3	0	21
COP9 signalosome complex subunit 2	0	23
COP9 signalosome complex subunit 6	0	23
Propionyl-CoA carboxylase alpha chain	0	27
Heat shock protein 70-2	0	28
COP9 signalosome complex subunit 5	0	35
L-threonine aldolase	0	36
Actin	0	44
COP9 signalosome complex subunit 4	0	53
Leucyl-cystinyl aminopeptidase	0	58
Hexokinase 1, isoform CRA_f OS=Mus musculus OX=10090 GN=Hk1 PE=1 SV=1	1	0
Ubiquitin-associated protein 2-like OS=Mus musculus OX=10090 GN=Ubap2l PE=1 SV=1	1	0
Uncharacterized protein OS=Mus musculus OX=10090 GN=Wbp2 PE=2 SV=1	1	0
Cytoplasmic polyadenylation element-binding protein 4 OS=Mus musculus OX=10090 GN=Cpeb4 PE=1 SV=1	1	0
Peroxiredoxin-2 OS=Mus musculus OX=10090 GN=Prdx2 PE=1 SV=3	1	0
Myeloid-associated differentiation marker OS=Mus musculus OX=10090 GN=Myadm PE=1 SV=2	1	0
Nucleolar protein 3 OS=Mus musculus OX=10090 GN=Nol3 PE=1 SV=1	1	0
A-kinase anchor protein 8-like OS=Mus musculus OX=10090 GN=Akap8l PE=1 SV=1	1	0
Proline-rich AKT1 substrate 1 OS=Mus musculus OX=10090 GN=Akt1s1 PE=1 SV=1	1	0
Clusterin OS=Mus musculus OX=10090 GN=Clu PE=1 SV=1	1	0
Cytochrome c oxidase subunit 6A2, mitochondrial OS=Mus musculus OX=10090 GN=Cox6a2 PE=1 SV=2	1	0
Gamma-synuclein (Fragment) OS=Mus musculus OX=10090 GN=Sncg PE=1 SV=1	1	0
Arf-GAP domain and FG repeat-containing protein 1 OS=Mus musculus OX=10090 GN=Agfg1 PE=1 SV=1	1	0
Isovaleryl-CoA dehydrogenase, mitochondrial OS=Mus musculus OX=10090 GN=Ivd PE=1 SV=1	1	0
Immunoglobulin kappa variable 5-39 OS=Mus musculus OX=10090 GN=Igkv5-39 PE=1 SV=7	1	1
A-kinase anchor protein 8 OS=Mus musculus OX=10090 GN=Akap8 PE=1 SV=1	1	1
Fibrillin-1 OS=Mus musculus OX=10090 GN=Fbn1 PE=1 SV=2	1	1
NADH dehydrogenase [ubiquinone] iron-sulfur protein 4, mitochondrial OS=Mus musculus OX=10090 GN=Ndufs4 PE=1 SV=1	1	1
Heterogeneous nuclear ribonucleoprotein U OS=Mus musculus OX=10090 GN=Hnrnpu PE=1 SV=1	1	1
ATP synthase protein 8 OS=Mus musculus musculus OX=39442 GN=ATP8 PE=3 SV=1	1	1
NADH-ubiquinone oxidoreductase chain 5 OS=Mus musculus domesticus OX=10092 GN=ND5 PE=3 SV=1	1	1
ATP synthase subunit delta, mitochondrial OS=Mus musculus OX=10090 GN=Atp5f1d PE=1 SV=1	1	1
Ig kappa chain V-V region HP R16.7 OS=Mus musculus OX=10090 PE=1 SV=1	1	1
RNA-binding motif, single-stranded-interacting protein 2 OS=Mus musculus OX=10090 GN=Rbms2 PE=1 SV=1	1	1
Caveolin-2 OS=Mus musculus OX=10090 GN=Cav2 PE=1 SV=1	1	1
Mitochondrial import inner membrane translocase subunit Tim13 OS=Mus musculus OX=10090 GN=Timm13 PE=1 SV=1	1	1
MCG4969 OS=Mus musculus OX=10090 GN=Snrpf PE=1 SV=1	1	1
NADH-ubiquinone oxidoreductase chain 3 OS=Mus musculus musculus OX=39442 GN=ND3 PE=3 SV=1	1	1
Dihydrolipoyl dehydrogenase, mitochondrial OS=Mus musculus OX=10090 GN=Dld PE=1 SV=2	1	1
14-3-3 protein zeta/delta OS=Mus musculus OX=10090 GN=Ywhaz PE=1 SV=1	1	1
Beta-2-microglobulin OS=Mus musculus OX=10090 GN=B2m PE=1 SV=2	1	1
Heat shock protein beta-7 OS=Mus musculus OX=10090 GN=Hspb7 PE=1 SV=3	1	1
Fibrinogen alpha chain OS=Mus musculus OX=10090 GN=Fga PE=1 SV=1	1	1
Acyl-protein thioesterase 1 OS=Mus musculus OX=10090 GN=Lypla1 PE=1 SV=1	1	1
Glutaredoxin-related protein 5, mitochondrial OS=Mus musculus OX=10090 GN=Glrx5 PE=1 SV=2	1	1
Protein kinase C and casein kinase substrate in neurons protein 2 OS=Mus musculus OX=10090 GN=Pacsin2 PE=1 SV=1	1	1
Cardiac phospholamban OS=Mus musculus OX=10090 GN=Pln PE=1 SV=1	1	1
Immunoglobulin heavy variable 7-1 (Fragment) OS=Mus musculus OX=10090 GN=Ighv7-1 PE=1 SV=2	1	1
Elongation factor 1-gamma OS=Mus musculus OX=10090 GN=Eef1g PE=1 SV=3	1	1
Carboxylesterase 1C OS=Mus musculus OX=10090 GN=Ces1c PE=1 SV=4	1	1
Carnitine O-palmitoyltransferase 2, mitochondrial OS=Mus musculus OX=10090 GN=Cpt2 PE=1 SV=2	1	2
ELAV-like protein 1 OS=Mus musculus OX=10090 GN=Elavl1 PE=1 SV=2	1	2
Splicing factor, proline- and glutamine-rich OS=Mus musculus OX=10090 GN=Sfpq PE=1 SV=1	1	2
NADH dehydrogenase [ubiquinone] 1 alpha subcomplex subunit 2 OS=Mus musculus OX=10090 GN=Ndufa2 PE=1 SV=3	1	2
YTH domain-containing family protein 2 OS=Mus musculus OX=10090 GN=Ythdf2 PE=1 SV=1	1	2
Telethonin OS=Mus musculus OX=10090 PE=4 SV=1	1	2
60S acidic ribosomal protein P2 OS=Mus musculus OX=10090 GN=Rplp2 PE=1 SV=3	1	2
Splicing factor 3B subunit 6 (Fragment) OS=Mus musculus OX=10090 GN=Sf3b6 PE=1 SV=1	1	2
Monocarboxylate transporter 1 OS=Mus musculus OX=10090 GN=Slc16a1 PE=1 SV=1	1	2
Transformer-2 protein homolog alpha OS=Mus musculus OX=10090 GN=Tra2a PE=1 SV=1	1	2
Long-chain-specific acyl-CoA dehydrogenase, mitochondrial OS=Mus musculus OX=10090 GN=Acadl PE=1 SV=1	1	2
[Protein ADP-ribosylarginine] hydrolase-like protein 1 OS=Mus musculus OX=10090 GN=Adprhl1 PE=1 SV=1	1	2
Ubiquinone biosynthesis O-methyltransferase, mitochondrial OS=Mus musculus OX=10090 GN=Coq3 PE=1 SV=1	1	2
Ig kappa chain V-III region PC 6684 OS=Mus musculus OX=10090 PE=1 SV=1	1	2
Thioredoxin OS=Mus musculus OX=10090 GN=Txn PE=1 SV=3	1	2
Ig kappa chain V-III region CBPC 101 OS=Mus musculus OX=10090 PE=1 SV=1	1	2
Immunoglobulin heavy constant gamma 2B (Fragment) OS=Mus musculus OX=10090 GN=Ighg2b PE=1 SV=1	1	3
D-beta-hydroxybutyrate dehydrogenase, mitochondrial OS=Mus musculus OX=10090 GN=Bdh1 PE=1 SV=2	1	3
Electron transfer flavoprotein subunit beta OS=Mus musculus OX=10090 GN=Etfb PE=1 SV=3	1	3
Complement component 1 Q subcomponent-binding protein, mitochondrial OS=Mus musculus OX=10090 GN=C1qbp PE=1 SV=1	1	3
NADH dehydrogenase [ubiquinone] flavoprotein 3, mitochondrial OS=Mus musculus OX=10090 GN=Ndufv3 PE=1 SV=1	1	3
Dynein light chain 2, cytoplasmic OS=Mus musculus OX=10090 GN=Dynll2 PE=1 SV=1	1	3
2-oxoisovalerate dehydrogenase subunit beta, mitochondrial OS=Mus musculus OX=10090 GN=Bckdhb PE=1 SV=2	1	3
Malate dehydrogenase, cytoplasmic OS=Mus musculus OX=10090 GN=Mdh1 PE=1 SV=3	1	3
NADH dehydrogenase [ubiquinone] 1 alpha subcomplex subunit 6 OS=Mus musculus OX=10090 GN=Ndufa6 PE=1 SV=1	1	4
DAZ associated protein 1, isoform CRA_b OS=Mus musculus OX=10090 GN=Dazap1 PE=1 SV=1	1	4
NADH dehydrogenase [ubiquinone] 1 beta subcomplex subunit 8, mitochondrial OS=Mus musculus OX=10090 GN=Ndufb8 PE=1 SV=1	1	4
Creatine kinase S-type, mitochondrial OS=Mus musculus OX=10090 GN=Ckmt2 PE=1 SV=1	1	4
Aspartate aminotransferase, mitochondrial OS=Mus musculus OX=10090 GN=Got2 PE=1 SV=1	1	4
Non-POU domain-containing octamer-binding protein OS=Mus musculus OX=10090 GN=Nono PE=1 SV=3	1	4
MCG5603 OS=Mus musculus OX=10090 GN=Ndufa11 PE=1 SV=1	1	4
Band 3 anion transport protein	1	5
ATP synthase subunit gamma	1	5
14-3-3 protein gamma	1	5
NADH dehydrogenase [ubiquinone] iron-sulfur protein 5	1	5
Sarcoglycan, delta (Dystrophin-associated glycoprotein)	1	5
Cytochrome b-c1 complex subunit 2	1	6
Prohibitin	1	6
Splicing factor 3b, subunit 3	1	6
Cytochrome c1	1	7
Calcium-binding mitochondrial carrier protein Aralar1	1	8
Ubiquinone biosynthesis protein COQ9	1	8
Electron transfer flavoprotein subunit alpha	1	9
Mitochondrial 2-oxoglutarate/malate carrier protein	1	10
ATP synthase F(0) complex subunit B1	1	10
Tripartite motif-containing protein 72	1	10
Succinate dehydrogenase [ubiquinone] iron-sulfur subunit	1	12
NADH dehydrogenase [ubiquinone] 1 alpha subcomplex subunit 10	1	12
Alpha-actinin-2	1	17
Endoplasmic reticulum chaperone BiP	1	17
COP9 signalosome complex subunit 7a	1	19
Heat shock protein HSP 90-beta	1	27
Reticulocalbin-1 OS=Mus musculus OX=10090 GN=Rcn1 PE=1 SV=1	2	1
Superoxide dismutase OS=Mus musculus OX=10090 GN=Sod2 PE=1 SV=1	2	1
DnaJ homolog subfamily B member 2 OS=Mus musculus OX=10090 GN=Dnajb2 PE=1 SV=3	2	1
Mitochondrial import inner membrane translocase subunit Tim8 B OS=Mus musculus OX=10090 GN=Timm8b PE=1 SV=1	2	1
Anti-colorectal carcinoma light chain OS=Mus musculus OX=10090 PE=1 SV=1	2	2
Far upstream element-binding protein 2 OS=Mus musculus OX=10090 GN=Khsrp PE=1 SV=1	2	2
Transformer-2 protein homolog beta OS=Mus musculus OX=10090 GN=Tra2b PE=1 SV=1	2	2
ATP synthase subunit O, mitochondrial OS=Mus musculus OX=10090 GN=Atp5po PE=1 SV=1	2	2
Natriuretic peptides A OS=Mus musculus OX=10090 GN=Nppa PE=1 SV=2	2	2
2-oxoisovalerate dehydrogenase subunit alpha OS=Mus musculus OX=10090 GN=Bckdha PE=1 SV=1	2	2
Cytochrome b-c1 complex subunit 6, mitochondrial OS=Mus musculus OX=10090 GN=Uqcrh PE=1 SV=2	2	2
Clathrin interactor 1 OS=Mus musculus OX=10090 GN=Clint1 PE=1 SV=1	2	2
Phospholemman OS=Mus musculus OX=10090 GN=Fxyd1 PE=1 SV=1	2	2
Adenylate kinase isoenzyme 1 OS=Mus musculus OX=10090 GN=Ak1 PE=1 SV=1	2	2
c-Myc-binding protein OS=Mus musculus OX=10090 GN=Mycbp PE=1 SV=5	2	3
Cadherin-13 OS=Mus musculus OX=10090 GN=Cdh13 PE=1 SV=2	2	3
Fructose-bisphosphate aldolase A OS=Mus musculus OX=10090 GN=Aldoa PE=1 SV=2	2	3
Heat shock protein beta-6 OS=Mus musculus OX=10090 GN=Hspb6 PE=1 SV=1	2	4
Microsomal glutathione S-transferase 3 OS=Mus musculus OX=10090 GN=Mgst3 PE=1 SV=1	2	4
Cytochrome c oxidase subunit NDUFA4 OS=Mus musculus OX=10090 GN=Ndufa4 PE=1 SV=1	2	4
Heterogeneous nuclear ribonucleoprotein H3 OS=Mus musculus OX=10090 GN=Hnrnph3 PE=1 SV=1	2	4
Apolipoprotein A-IV OS=Mus musculus OX=10090 GN=Apoa4 PE=1 SV=3	2	4
Basigin OS=Mus musculus OX=10090 GN=Bsg PE=1 SV=2	2	4
14-3-3 protein epsilon OS=Mus musculus OX=10090 GN=Ywhae PE=1 SV=1	2	4
Citrate synthase, mitochondrial OS=Mus musculus OX=10090 GN=Cs PE=1 SV=1	2	4
Triosephosphate isomerase OS=Mus musculus OX=10090 GN=Tpi1 PE=1 SV=4	2	4
IgG receptor FcRn large subunit p51	2	5
Pyruvate dehydrogenase E1 component subunit alpha	2	5
Cytochrome c oxidase subunit 7A1	2	5
Immunoglobulin heavy constant gamma 3	2	5
Heat shock protein beta-8	2	5
L-lactate dehydrogenase B chain	2	6
Creatine kinase	2	6
ATP-dependent RNA helicase A	2	7
Sarcalumenin	2	7
NADH dehydrogenase [ubiquinone] iron-sulfur protein 6	2	7
MCG1051009	2	7
Cytochrome c oxidase subunit 5B	2	9
LIM domain-binding protein 3	2	10
Heterogeneous nuclear ribonucleoprotein L	2	11
BCL2-associated athanogene 3	2	11
Tropomyosin 1, alpha, isoform CRA_l	2	13
Voltage-dependent anion-selective channel protein 2	2	15
Trifunctional enzyme subunit alpha	2	18
Sodium/potassium-transporting ATPase subunit alpha-1	2	28
MICOS complex subunit MIC60	2	30
Heat shock cognate 71 kDa protein	2	103
