# Supplementary material for: HSC70 coordinates COP9 signalosome and SCF ubiquitin ligase activity to enable a prompt stress response
Source: EMBO Rep. 2025 Feb 6;26(5):1344–66. doi: 10.1038/s44319-025-00376-x (PMC11894141; doi:10.1038/s44319-025-00376-x)
Supplement: Supplementary file 3 — Source data Fig. 2 [file 44319_2025_376_MOESM3_ESM.zip]

Archive with 35 entries (16 files):
- Fig.2/
- Fig.2/Fig.2A/
- Fig.2/Fig.2A/CUL1/
- Fig.2/Fig.2A/CUL1/Fig. 2A CUL1.tif
- Fig.2/Fig.2A/Fig.2A Numerical data.xlsx
- Fig.2/Fig.2B/
- Fig.2/Fig.2B/CUL1/
- Fig.2/Fig.2B/CUL1/Fig. 2B CUL1.tif
- Fig.2/Fig.2B/Fig.2B Numerical data.xlsx
- Fig.2/Fig.2C/
- Fig.2/Fig.2C/CSN5/
- Fig.2/Fig.2C/CSN5/Fig.2C CSN5.tif
- Fig.2/Fig.2C/GST-HSC70/
- Fig.2/Fig.2C/GST-HSC70/Fig. 2C GST-HSC70.tif
- Fig.2/Fig.2D/
- Fig.2/Fig.2D/CUL1/
- Fig.2/Fig.2D/CUL1/Fig.2D CUL1.tif
- Fig.2/Fig.2D/Fig.2D Numerical data.xlsx
- Fig.2/Fig.2E/
- Fig.2/Fig.2E/CUL1/
- Fig.2/Fig.2E/CUL1/Fig.2E CUL1.tif
- Fig.2/Fig.2E/Fig.2E Numerical data.xlsx
- Fig.2/Fig.2E/GAPDH/
- Fig.2/Fig.2E/GAPDH/Fig.2E GAPDH.tif
- Fig.2/Fig.2E/HSC70/
- Fig.2/Fig.2E/HSC70/Fig.2E HSC70.tif
- Fig.2/Fig.2F/
- Fig.2/Fig.2F/CUL1/
- Fig.2/Fig.2F/CUL1/Fig.2F CUL1.tif
- Fig.2/Fig.2F/FLAG/
- Fig.2/Fig.2F/FLAG/Fig.2F FLAG.tif
- Fig.2/Fig.2F/GAPDH/
- Fig.2/Fig.2F/GAPDH/Fig.2F GAPDH.tif
- Fig.2/Fig.2F/HSC70/
- Fig.2/Fig.2F/HSC70/Fig.2F HSC70.tif
