# Supplementary material for: HSC70 coordinates COP9 signalosome and SCF ubiquitin ligase activity to enable a prompt stress response
Source: EMBO Rep. 2025 Feb 6;26(5):1344–66. doi: 10.1038/s44319-025-00376-x (PMC11894141; doi:10.1038/s44319-025-00376-x)
Supplement: Supplementary file 3 — Source data Fig. 2 [file 44319_2025_376_MOESM3_ESM.zip › Fig.2/Fig.2A/Fig.2A Numerical data.xlsx]

## Sheet: Sheet1
Figure2A
in vitro deneddylation assay	0min		5min		10min		20min		40min
	CUL1	NEDD8-CUL1	CUL1	NEDD8-CUL1	CUL1	NEDD8-CUL1	CUL1	NEDD8-CUL1	CUL1	NEDD8-CUL1
CSN+HSC70-1	1896.74	210.14	1770.73	481.48	1145.87	617.68	716.85	1225.53	255.59	1407.87
CSN+HSC70-2	1460.07	210.61	1174.16	611.5	829.08	667.35	833.45	1354.75	506.91	1608.68
CSN+HSC70-3	1440.19	172.28	809.11	306.05	865.11	594.38	568.55	1004.25	430.44	1246.95
CSN alone-1	2155.45	201.96	1624.99	218.81	1318.85	513.1	866.05	634.06	219.59	384.24
CSN alone-2	1518.75	243.22	1389.47	475.37	913.66	493.21	809.43	590.56	208.73	364.61
CSN alone-3	1975.03	256.73	872.98	252.03	615.88	280.08	378.18	323.97	99.72	173.21
	0min CUL1/(NEDD8-CUL1+CUL1)	5min CUL1/(NEDD8-CUL1+CUL1)	10min CUL1/(NEDD8-CUL1+CUL1)	20min CUL1/(NEDD8-CUL1+CUL1)	40min CUL1/(NEDD8-CUL1+CUL1)
CSN+HSC70-1	0.0997399	0.213781	0.350248	0.630942	0.84635
CSN+HSC70-2	0.126062	0.34245	0.445961	0.619116	0.760393
CSN+HSC70-3	0.106842	0.274445	0.407252	0.638511	0.743387
CSN alone-1	0.0856703	0.118673	0.280084	0.422676	0.636338
CSN alone-2	0.138039	0.254912	0.350573	0.421832	0.63594
CSN alone-3	0.115035	0.224025	0.312603	0.461397	0.634632
