# Supplementary material for: HSC70 coordinates COP9 signalosome and SCF ubiquitin ligase activity to enable a prompt stress response
Source: EMBO Rep. 2025 Feb 6;26(5):1344–66. doi: 10.1038/s44319-025-00376-x (PMC11894141; doi:10.1038/s44319-025-00376-x)
Supplement: Supplementary file 3 — Source data Fig. 2 [file 44319_2025_376_MOESM3_ESM.zip › Fig.2/Fig.2B/Fig.2B Numerical data.xlsx]

## Sheet: Sheet1
Figure2B
in vitro deneddylation assay	0min		5min		10min		20min		40min
	CUL1	NEDD8-CUL1	CUL1	NEDD8-CUL1	CUL1	NEDD8-CUL1	CUL1	NEDD8-CUL1	CUL1	NEDD8-CUL1
HSC70-1	946.76	75.41	651.01	370.08	427.21	468.89	213.23	506.31	118.61	402.39
HSC70-2	1611.39	72.75	910.8	574.55	608.46	760.97	467.83	1079.76	352.07	1476.05
HSC70-3	1741.24	98.18	1018.37	574.59	666.1	805.03	564.53	1168.25	493.8	1577.04
HSC70+NR peptide-1	324.72	27.45	269.34	78.52	239.07	171.93	386.61	488.07	300.68	1051.96
HSC70+NR peptide-2	1454.5	113.56	1117.33	511.7	1486.32	851.71	1101.55	1211.04	600.79	1454.29
HSC70+NR peptide-3	1564.1	69.75	1201.17	575.22	1626.29	907.95	1247.1	1268.29	735.21	1499.17
	0min CUL1/(NEDD8-CUL1+CUL1)	5min CUL1/(NEDD8-CUL1+CUL1)	10min CUL1/(NEDD8-CUL1+CUL1)	20min CUL1/(NEDD8-CUL1+CUL1)	40min CUL1/(NEDD8-CUL1+CUL1)
HSC70-1	0.0737744	0.362436	0.523256	0.703658	0.772342
HSC70-2	0.0431971	0.386811	0.555684	0.697704	0.807414
HSC70-3	0.0533755	0.360706	0.547219	0.674206	0.761546
HSC70+NR peptide-1	0.0779453	0.225723	0.418321	0.557998	0.777709
HSC70+NR peptide-2	0.0724207	0.314113	0.364285	0.523673	0.707656
HSC70+NR peptide-3	0.0426906	0.323814	0.358273	0.504212	0.670956
