# Supplementary material for: HSC70 coordinates COP9 signalosome and SCF ubiquitin ligase activity to enable a prompt stress response
Source: EMBO Rep. 2025 Feb 6;26(5):1344–66. doi: 10.1038/s44319-025-00376-x (PMC11894141; doi:10.1038/s44319-025-00376-x)
Supplement: Supplementary file 3 — Source data Fig. 2 [file 44319_2025_376_MOESM3_ESM.zip › Fig.2/Fig.2D/Fig.2D Numerical data.xlsx]

## Sheet: Sheet1
Figure2D
in vitro deneddylation assay	0min		5min		10min		20min		40min
	CUL1	NEDD8-CUL1	CUL1	NEDD8-CUL1	CUL1	NEDD8-CUL1	CUL1	NEDD8-CUL1	CUL1	NEDD8-CUL1
CSN alone-1	766.76	109.95	834.11	337.58	507.25	329.81	318.37	461.7	207.46	617.8
CSN alone-2	1482.18	197.59	1596.95	632.3	1156.12	637.74	941.9	836.71	360.82	668.51
CSN alone-3	773.92	114.74	812.66	314.17	875.02	502.79	793.98	760.84	210.23	426.51
CSN+E175S-1	529.43	83.07	535	419.54	387.61	665.04	379.17	1200.52	191.22	1168.76
CSN+E175S-2	1051.38	82.04	1073.51	640.97	575.33	772.8	403.29	1300.34	201.21	1606.42
CSN+E175S-3	1872.29	199.55	1916.64	739.27	1825.65	1065.74	1108.55	1574.98	548.23	1683.72
	0min CUL1/(NEDD8-CUL1+CUL1)	5min CUL1/(NEDD8-CUL1+CUL1)	10min CUL1/(NEDD8-CUL1+CUL1)	20min CUL1/(NEDD8-CUL1+CUL1)	40min CUL1/(NEDD8-CUL1+CUL1)
CSN alone-1	0.135624	0.118673	0.280084	0.422676	0.636338
CSN alone-2	0.117629	0.254912	0.350573	0.421832	0.63594
CSN alone-3	0.129116	0.224025	0.312603	0.461397	0.634632
CSN+E175S-1	0.135624	0.213781	0.350248	0.630942	0.84635
CSN+E175S-2	0.0723827	0.34245	0.445961	0.619116	0.760393
CSN+E175S-3	0.0963154	0.274445	0.407252	0.638511	0.743387
