# Supplementary material for: HSC70 coordinates COP9 signalosome and SCF ubiquitin ligase activity to enable a prompt stress response
Source: EMBO Rep. 2025 Feb 6;26(5):1344–66. doi: 10.1038/s44319-025-00376-x (PMC11894141; doi:10.1038/s44319-025-00376-x)
Supplement: Supplementary file 3 — Source data Fig. 2 [file 44319_2025_376_MOESM3_ESM.zip › Fig.2/Fig.2E/Fig.2E Numerical data.xlsx]

## Sheet: The ratio of NEDD8-CUL1
Fig.2E
	N-Cullin/Total-Cullin
Ctrl	0.142458
Ctrl	0.144914
Ctrl	0.144458
Ctrl	0.124839
Ctrl	0.155614
Ctrl	0.141736
Ctrl	0.153334
Ctrl	0.0762319
Ctrl	0.070726
KD	0.174036
KD	0.170773
KD	0.158041
KD	0.165556
KD	0.153051
KD	0.160556
KD	0.24474
KD	0.215125
KD	0.198672

## Sheet: Knockdown efficacy
Fig.2E
KD efficacy
	GAPDH	HSC70	Normlized to GAPDH	Relative HSC70 to Ctrl
shCtrl-1	1528.01	2600.83	1.7021	1
shCtrl-2	1870.05	1959.72	1.04795	1
shCtrl-3	1495.76	2862.07	1.91346	1
shCtrl-4	1894.85	1991.07	1.05078	1
shCtrl-5	2179.73	1583.62	0.726521	1
shCtrl-6	2484.87	1997.64	0.803921	1
shHSC70-1	2723.87	809.02	0.297011	0.174497
shHSC70-2	2819.05	813.91	0.288718	0.275507
shHSC70-3	2106.16	690.03	0.327625	0.171221
shHSC70-4	1634.38	288.53	0.176538	0.168007
shHSC70-5	2075.16	179.27	0.0863885	0.118907
shHSC70-6	2281.14	155.73	0.0682685	0.0849194
