# Supplementary material for: HSC70 coordinates COP9 signalosome and SCF ubiquitin ligase activity to enable a prompt stress response
Source: EMBO Rep. 2025 Feb 6;26(5):1344–66. doi: 10.1038/s44319-025-00376-x (PMC11894141; doi:10.1038/s44319-025-00376-x)
Supplement: Supplementary file 4 — Source data Fig. 3 [file 44319_2025_376_MOESM4_ESM.zip]

Archive with 15 entries (6 files):
- Fig.3/
- Fig.3/Fig.3A/
- Fig.3/Fig.3A/CSN3/
- Fig.3/Fig.3A/CSN3/Fig.3A CSN3.tif
- Fig.3/Fig.3A/CUL1/
- Fig.3/Fig.3A/CUL1/Fig.3A CUL1.tif
- Fig.3/Fig.3A/HSC70/
- Fig.3/Fig.3A/HSC70/Fig. 3A HSC70.tif
- Fig.3/Fig.3B/
- Fig.3/Fig.3B/Fig. 3B.tif
- Fig.3/Fig.3C/
- Fig.3/Fig.3C/CUL1/
- Fig.3/Fig.3C/CUL1/Fig. 3C CUL1.tif
- Fig.3/Fig.3C/GST/
- Fig.3/Fig.3C/GST/Fig.3C GST-HSC70.tif
