# Supplementary material for: HSC70 coordinates COP9 signalosome and SCF ubiquitin ligase activity to enable a prompt stress response
Source: EMBO Rep. 2025 Feb 6;26(5):1344–66. doi: 10.1038/s44319-025-00376-x (PMC11894141; doi:10.1038/s44319-025-00376-x)
Supplement: Supplementary file 5 — Source data Fig. 4 [file 44319_2025_376_MOESM5_ESM.zip]

Archive with 33 entries (13 files):
- Fig.4/
- Fig.4/Fig.4A/
- Fig.4/Fig.4A/CUL1/
- Fig.4/Fig.4A/CUL1/Fig.4A CUL1.tif
- Fig.4/Fig.4A/GST-HSC70/
- Fig.4/Fig.4A/GST-HSC70/Fig.4A GST-HSC70.tif
- Fig.4/Fig.4A/p27/
- Fig.4/Fig.4A/p27/Fig.4A p27.tif
- Fig.4/Fig.4B/
- Fig.4/Fig.4B/GST-HSC70/
- Fig.4/Fig.4B/GST-HSC70/Fig.4B GST-HSC70.tif
- Fig.4/Fig.4B/p27/
- Fig.4/Fig.4B/p27/Fig.4B p27.tif
- Fig.4/Fig.4C/
- Fig.4/Fig.4C/GST-HSC70/
- Fig.4/Fig.4C/GST-HSC70/Fig.4C GST-HSC70.tif
- Fig.4/Fig.4C/p27/
- Fig.4/Fig.4C/p27/Fig.4C p27.tif
- Fig.4/Fig.4D/
- Fig.4/Fig.4D/CUL1/
- Fig.4/Fig.4D/CUL1/Fig.4D CUL1.tif
- Fig.4/Fig.4D/GST-HSC70/
- Fig.4/Fig.4D/GST-HSC70/Fig.4D GST-HSC70.tif
- Fig.4/Fig.4E/
- Fig.4/Fig.4E/GST/
- Fig.4/Fig.4E/GST/Fig.4E GST.tif
- Fig.4/Fig.4E/p27/
- Fig.4/Fig.4E/p27/Fig.4E p27.tif
- Fig.4/Fig.4G/
- Fig.4/Fig.4G/GST/
- Fig.4/Fig.4G/GST/Fig.4G GST.tif
- Fig.4/Fig.4G/p27/
- Fig.4/Fig.4G/p27/Fig.4G p27.tif
