# Supplementary material for: HSC70 coordinates COP9 signalosome and SCF ubiquitin ligase activity to enable a prompt stress response
Source: EMBO Rep. 2025 Feb 6;26(5):1344–66. doi: 10.1038/s44319-025-00376-x (PMC11894141; doi:10.1038/s44319-025-00376-x)
Supplement: Supplementary file 6 — Source data Fig. 5 [file 44319_2025_376_MOESM6_ESM.zip]

Archive with 42 entries (18 files):
- Fig.5/
- Fig.5/Fig.5A/
- Fig.5/Fig.5A/CSN3/
- Fig.5/Fig.5A/CSN3/Fig.5A CSN3.tif
- Fig.5/Fig.5A/CUL1/
- Fig.5/Fig.5A/CUL1/Fig.5A CUL1.tif
- Fig.5/Fig.5A/FLAG/
- Fig.5/Fig.5A/FLAG/Fig.5A FLAG.tif
- Fig.5/Fig.5B/
- Fig.5/Fig.5B/CSN8/
- Fig.5/Fig.5B/CSN8/Fig.5B CSN8.tif
- Fig.5/Fig.5B/CUL1/
- Fig.5/Fig.5B/CUL1/Fig.5B CUL1.tif
- Fig.5/Fig.5B/GST-HSC70/
- Fig.5/Fig.5B/GST-HSC70/Fig.5B GST-HSC70.tif
- Fig.5/Fig.5B/p27/
- Fig.5/Fig.5B/p27/Fig.5B p27.tif
- Fig.5/Fig.5C/
- Fig.5/Fig.5C/CSN8/
- Fig.5/Fig.5C/CSN8/Fig.5C CSN8.tif
- Fig.5/Fig.5C/CUL1/
- Fig.5/Fig.5C/CUL1/Fig.5C CUL1.tif
- Fig.5/Fig.5C/GST-HSC70/
- Fig.5/Fig.5C/GST-HSC70/Fig.5C GST-HSC70.tif
- Fig.5/Fig.5D/
- Fig.5/Fig.5D/CSN3/
- Fig.5/Fig.5D/CSN3/Fig.5D CSN3.tif
- Fig.5/Fig.5D/CUL1/
- Fig.5/Fig.5D/CUL1/Fig.5D CUL1.tif
- Fig.5/Fig.5D/FLAG-MCL1/
- Fig.5/Fig.5D/FLAG-MCL1/Fig.5D FLAG-MCL1.tif
- Fig.5/Fig.5D/HSC70/
- Fig.5/Fig.5D/HSC70/Fig.5D HSC70.tif
- Fig.5/Fig.5E/
- Fig.5/Fig.5E/CSN3/
- Fig.5/Fig.5E/CSN3/Fig.5E CSN3.tif
- Fig.5/Fig.5E/CUL1/
- Fig.5/Fig.5E/CUL1/Fig.5E CUL1.tif
- Fig.5/Fig.5E/FLAG-MCL1/
- Fig.5/Fig.5E/FLAG-MCL1/Fig.5E FLAG-MCL1.tif
- Fig.5/Fig.5E/HSC70/
- Fig.5/Fig.5E/HSC70/Fig.5E HSC70.tif
