# Supplementary material for: HSC70 coordinates COP9 signalosome and SCF ubiquitin ligase activity to enable a prompt stress response
Source: EMBO Rep. 2025 Feb 6;26(5):1344–66. doi: 10.1038/s44319-025-00376-x (PMC11894141; doi:10.1038/s44319-025-00376-x)
Supplement: Supplementary file 7 — Source data Fig. 6 [file 44319_2025_376_MOESM7_ESM.zip]

Archive with 40 entries (19 files):
- Fig.6/
- Fig.6/Fig.6 Image 1007.ai
- Fig.6/Fig.6A/
- Fig.6/Fig.6A/DMSO/
- Fig.6/Fig.6A/DMSO/Fig.6A DMSO MCL1, α-TUBULIN.tif
- Fig.6/Fig.6A/Fig.6A Numerical data.xlsx
- Fig.6/Fig.6A/VER155008/
- Fig.6/Fig.6A/VER155008/Fig.6A VER155008 MCL1, α-TUBULIN.tif
- Fig.6/Fig.6A/YM-01/
- Fig.6/Fig.6A/YM-01/Fig.6A YM-01 MCL1, α-TUBULIN.tif
- Fig.6/Fig.6B/
- Fig.6/Fig.6B/Fig.6B Numerical data.xlsx
- Fig.6/Fig.6B/MCL1/
- Fig.6/Fig.6B/MCL1/Fig.6B MCL1.tif
- Fig.6/Fig.6B/α-TUBULIN/
- Fig.6/Fig.6B/α-TUBULIN/Fig.6B α-TUBLIN.tif
- Fig.6/Fig.6C/
- Fig.6/Fig.6C/Fig.6C Numerical data.xlsx
- Fig.6/Fig.6C/FLAG-HSC70/
- Fig.6/Fig.6C/FLAG-HSC70/Fig.6C FLAG-HSC70.tif
- Fig.6/Fig.6C/MCL1/
- Fig.6/Fig.6C/MCL1/Fig.6C MCL-1.tif
- Fig.6/Fig.6C/α-TUBULIN/
- Fig.6/Fig.6C/α-TUBULIN/Fig.6C α-TUBULIN.tif
- Fig.6/Fig.6D/
- Fig.6/Fig.6D/HSC70 input/
- Fig.6/Fig.6D/HSC70 input/Fig.6D HSC70(input).tif
- Fig.6/Fig.6D/MCL1 input/
- Fig.6/Fig.6D/MCL1 input/Fig.6D MCL1(input).tif
- Fig.6/Fig.6D/MCL1 Pulldown/
- Fig.6/Fig.6D/MCL1 Pulldown/Fig.6D TUBE2 Pulldown MCL1.tif
- Fig.6/Fig.6E/
- Fig.6/Fig.6E/FLAG-MCL1 input/
- Fig.6/Fig.6E/FLAG-MCL1 input/Fig.6E MCL1(input).tif
- Fig.6/Fig.6E/FLAG-MCL1 pulldown/
- Fig.6/Fig.6E/FLAG-MCL1 pulldown/Fig.6E TUBE2 Pulldown FLAG-MCL1.tif
- Fig.6/Fig.6E/GAPDH input/
- Fig.6/Fig.6E/GAPDH input/Fig.6E GAPDH(input).tif
- Fig.6/Fig.6E/HSC70 input/
- Fig.6/Fig.6E/HSC70 input/Fig.6E HSC70(input).tif
