# Supplementary material for: HSC70 coordinates COP9 signalosome and SCF ubiquitin ligase activity to enable a prompt stress response
Source: EMBO Rep. 2025 Feb 6;26(5):1344–66. doi: 10.1038/s44319-025-00376-x (PMC11894141; doi:10.1038/s44319-025-00376-x)
Supplement: Supplementary file 7 — Source data Fig. 6 [file 44319_2025_376_MOESM7_ESM.zip › Fig.6/Fig.6A/Fig.6A Numerical data.xlsx]

## Sheet: Sheet1
Figure6A
CHX chase
	MCL1-remaining
	0min	60min	120min	180min
DMSO-1	681.32	257.21	140.14	104.21
DMSO-2	660.55	310.45	137.79	45.37
DMSO-3	1398.5	372.62	133.12	85.35
YM-01-1	928.79	494.61	555.82	383.98
YM-01-2	1045.96	563.76	609.87	514.83
YM-01-3	962.65	525.18	570.82	492.53
VER155008-1	575.96	323.89	314.89	248.55
VER155008-2	590.13	335.85	263.89	250.22
VER155008-3	2498.53	1502.48	1230.5	1173.8
Relative
	MCL1-remaining
	0min	60min	120min	180min
DMSO-1	1	0.37752	0.205688	0.152954
DMSO-2	1	0.469985	0.208599	0.0686836
DMSO-3	1	0.266443	0.0951877	0.0610297
YM-01-1	1	0.532532	0.598435	0.41342
YM-01-2	1	0.538988	0.583072	0.492208
YM-01-3	1	0.545557	0.592967	0.51164
VER155008-1	1	0.562344	0.546718	0.431532
VER155008-2	1	0.569108	0.447171	0.424003
VER155008-3	1	0.601346	0.49249	0.469796
