# Supplementary material for: HSC70 coordinates COP9 signalosome and SCF ubiquitin ligase activity to enable a prompt stress response
Source: EMBO Rep. 2025 Feb 6;26(5):1344–66. doi: 10.1038/s44319-025-00376-x (PMC11894141; doi:10.1038/s44319-025-00376-x)
Supplement: Supplementary file 7 — Source data Fig. 6 [file 44319_2025_376_MOESM7_ESM.zip › Fig.6/Fig.6B/Fig.6B Numerical data.xlsx]

## Sheet: Sheet1
Figure6B
CHX chase						Relative
	MCL1					MCL1-remaining
	0min	60min	120min	180min		0min	60min	120min	180min
shCtrl-1	892.65	302.35	143.8	107.28		1	0.338711	0.161093	0.120181
shCtrl-2	1386.17	461.46	127.04	50.94		1	0.332903	0.0916482	0.0367487
shCtrl-3	819.09	285.03	88.22	102.55		1	0.347983	0.1077	0.125202
shHSC70#1-1	1134.59	513.88	341.48	319.64		1	0.452921	0.300972	0.281723
shHSC70#1-2	1426.82	581.05	436.16	316.06		1	0.407234	0.305687	0.221514
shHSC70#1-3	664.25	636.09	399.57	235.04		1	0.957606	0.601536	0.353843
shHSC70#1-4	1542.29	751.24	447.72	329.54		1	0.487094	0.290296	0.213669
