# Supplementary material for: HSC70 coordinates COP9 signalosome and SCF ubiquitin ligase activity to enable a prompt stress response
Source: EMBO Rep. 2025 Feb 6;26(5):1344–66. doi: 10.1038/s44319-025-00376-x (PMC11894141; doi:10.1038/s44319-025-00376-x)
Supplement: Supplementary file 7 — Source data Fig. 6 [file 44319_2025_376_MOESM7_ESM.zip › Fig.6/Fig.6C/Fig.6C Numerical data.xlsx]

## Sheet: Sheet1
Figure6C
CHX chase						Relative
	MCL1					MCL1-remaining
	0min	60min	120min	180min		0min	60min	120min	180min
shCtrl-1	735.55	499.177	265.545	199.551		1	0.678645	0.361016	0.271295
shCtrl-2	407.941	224.671	178.739	167.928		1	0.550744	0.43815	0.411646
shCtrl-3	745.204	496.266	263.927	191.742		1	0.665947	0.354168	0.257302
Flag-HSC70-1	611.458	294.055	184.359	111.726		1	0.480908	0.301507	0.18272
Flag-HSC70-2	790.276	309.265	204.461	139.982		1	0.391338	0.258721	0.177131
Flag-HSC70-3	576.26	274.67	166.538	100.587		1	0.476643	0.288999	0.174551
