# Supplementary material for: HSC70 coordinates COP9 signalosome and SCF ubiquitin ligase activity to enable a prompt stress response
Source: EMBO Rep. 2025 Feb 6;26(5):1344–66. doi: 10.1038/s44319-025-00376-x (PMC11894141; doi:10.1038/s44319-025-00376-x)
Supplement: Supplementary file 8 — Source data Fig. 7 [file 44319_2025_376_MOESM8_ESM.zip]

Archive with 32 entries (18 files):
- Fig.7/
- Fig.7/Fig.7 Image 1007.ai
- Fig.7/Fig.7A/
- Fig.7/Fig.7A/CSN3/
- Fig.7/Fig.7A/CSN3/Fig.7A CSN3.tif
- Fig.7/Fig.7A/CUL1/
- Fig.7/Fig.7A/CUL1/Fig.7A CUL1.tif
- Fig.7/Fig.7A/HSC70/
- Fig.7/Fig.7A/HSC70/Fig.7A HSC70.tif
- Fig.7/Fig.7B/
- Fig.7/Fig.7B/CDC25A/
- Fig.7/Fig.7B/CDC25A/Fig.7B CDC25A.tif
- Fig.7/Fig.7B/Fig.7B Numerical data.xlsx
- Fig.7/Fig.7B/GAPDH/
- Fig.7/Fig.7B/GAPDH/Fig.7B GAPDH.tif
- Fig.7/Fig.7C/
- Fig.7/Fig.7C/Specimen_001_Ct 0h.fcs
- Fig.7/Fig.7C/Specimen_001_Ct 3h.fcs
- Fig.7/Fig.7C/Specimen_001_Ct 6h.fcs
- Fig.7/Fig.7C/Specimen_001_KD 0h.fcs
- Fig.7/Fig.7C/Specimen_001_KD 3h.fcs
- Fig.7/Fig.7C/Specimen_001_KD 6h.fcs
- Fig.7/Fig.7D/
- Fig.7/Fig.7D/Fig.7D Numerical data.xlsx
- Fig.7/Fig.7E/
- Fig.7/Fig.7E/Cleaved-PARP/
- Fig.7/Fig.7E/Cleaved-PARP/Fig.7E Cleaved-PARP.tif
- Fig.7/Fig.7E/Fig.7E Numerical data.xlsx
- Fig.7/Fig.7E/GAPDH/
- Fig.7/Fig.7E/GAPDH/Fig.7E GAPDH.tif
- Fig.7/Fig.7F/
- Fig.7/Fig.7F/Fig.7F Numerical data.xlsx
