# Supplementary material for: HSC70 coordinates COP9 signalosome and SCF ubiquitin ligase activity to enable a prompt stress response
Source: EMBO Rep. 2025 Feb 6;26(5):1344–66. doi: 10.1038/s44319-025-00376-x (PMC11894141; doi:10.1038/s44319-025-00376-x)
Supplement: Supplementary file 8 — Source data Fig. 7 [file 44319_2025_376_MOESM8_ESM.zip › Fig.7/Fig.7B/Fig.7B Numerical data.xlsx]

## Sheet: Sheet1
Figure7B
	Time after UV irradiation
	CDC25A-remaining
	0min	15min	30min	60min
shCtrl-1	383.777	219.462	205.481	164.527
shCtrl-2	1065.88	736.718	702.528	549.156
shCtrl-3	213.532	84.9624	73.1673	98.496
shHSC70-1	512.314	502.965	419.774	440.966
shHSC70-2	1108.68	957.192	828.593	702.989
shHSC70-3	394.327	381.413	325.503	327.397
Relative
	CDC25A-remaining
	0min	15min	30min	60min
shCtrl-1	1	0.571848	0.535419	0.428704
shCtrl-2	1	0.691183	0.659106	0.515214
shCtrl-3	1	0.397891	0.342653	0.55284
shHSC70-1	1	0.981751	0.819369	0.860733
shHSC70-2	1	0.863365	0.747372	0.63408
shHSC70-3	1	0.967248	0.825463	0.830268
