# Supplementary material for: HSC70 coordinates COP9 signalosome and SCF ubiquitin ligase activity to enable a prompt stress response
Source: EMBO Rep. 2025 Feb 6;26(5):1344–66. doi: 10.1038/s44319-025-00376-x (PMC11894141; doi:10.1038/s44319-025-00376-x)
Supplement: Supplementary file 8 — Source data Fig. 7 [file 44319_2025_376_MOESM8_ESM.zip › Fig.7/Fig.7D/Fig.7D Numerical data.xlsx]

## Sheet: Sheet1
Figure7D
No UV	Cell counts					UV(+)	Cell counts
	Day0	1	2	3			Day0	1	2	3
shCtrl-1	1582	4144	12476	26254		shCtrl-1	1963	2903	7394	18535
shCtrl-2	1887	5316	14096	37689		shCtrl-2	2251	4326	11249	34335
shCtrl-3	2004	6184	14689	45147		shCtrl-3	2515	4661	11500	35289
shCtrl-4	1992	3918	8922	21891		shCtrl-4	1349	4871	8112	25169
shCtrl-5	2052	4104	9960	29511		shCtrl-5	2479	5371	8078	25477
shCtrl-6	2109	4221	11097	32370		shCtrl-6	2207	5662	9084	26501
shHSC70-1	2628	6086	13564	43534		shHSC70-1	1353	1883	4742	11639
shHSC70-2	2892	7354	16232	54248		shHSC70-2	1602	2546	6063	12670
shHSC70-3	2898	8778	19172	55654		shHSC70-3	1657	3196	6133	16883
shHSC70-4	2010	5360	10196	24118		shHSC70-4	2263	7100	8320	23231
shHSC70-5	2034	5532	12264	30222		shHSC70-5	2889	9527	10933	23185
shHSC70-6	2326	6364	13020	41260		shHSC70-6	3121	6523	10452	21631
No UV	Relative cell count to Day0					UV(+)	Relative cell count to Day0
	Day0	1	2	3			Day0	1	2	3
Ctrl-1	1	2.61947	7.88622	16.5954		Ctrl-1	1	1.47886	3.76668	9.44218
Ctrl-2	1	2.81717	7.47006	19.973		Ctrl-2	1	1.92181	4.99733	15.2532
Ctrl-3	1	3.08583	7.32984	22.5284		Ctrl-3	1	1.85328	4.57256	14.0314
Ctrl-4	1	1.96687	4.47892	10.9895		Ctrl-4	1	3.61082	6.01334	18.6575
Ctrl-5	1	2	4.8538	14.3816		Ctrl-5	1	2.1666	3.25857	10.2771
Ctrl-6	1	2.00142	5.26174	15.3485		Ctrl-6	1	2.56547	4.11599	12.0077
shHSC70-1	1	2.31583	5.16134	16.5654		shHSC70-1	1	1.39172	3.5048	8.60237
shHSC70-2	1	2.54288	5.61272	18.758		shHSC70-2	1	1.58926	3.78464	7.90886
shHSC70-3	1	3.02899	6.6156	19.2043		shHSC70-3	1	1.92879	3.70127	10.1889
shHSC70-4	1	2.66667	5.07264	11.999		shHSC70-4	1	3.13743	3.67654	10.2656
shHSC70-5	1	2.71976	6.0295	14.8584		shHSC70-5	1	3.29768	3.78435	8.02527
shHSC70-6	1	2.73603	5.59759	17.7386		shHSC70-6	1	2.09004	3.34893	6.93079
