# Supplementary material for: HSC70 coordinates COP9 signalosome and SCF ubiquitin ligase activity to enable a prompt stress response
Source: EMBO Rep. 2025 Feb 6;26(5):1344–66. doi: 10.1038/s44319-025-00376-x (PMC11894141; doi:10.1038/s44319-025-00376-x)
Supplement: Supplementary file 8 — Source data Fig. 7 [file 44319_2025_376_MOESM8_ESM.zip › Fig.7/Fig.7E/Fig.7E Numerical data.xlsx]

## Sheet: Sheet1
Figure7E
	Time after UV irradiation		Cleaved-PARP
	0h	2h	4h	6h	8h	10h
shCtrl-1	528.41	357.21	553.34	679	663.51	742.56
shCtrl-2	205.81	167.9	295.26	391.32	486.89	333.51
shCtrl-3	171.52	111.763	156.99	254.9	385.03	417.28
shHSC70#1-1	698	366.24	735.07	941.94	1330.21	1754.5
shHSC70#1-2	223.26	172	374.33	649.9	904.4	543.88
shHSC70#1-3	404.23	214.6	417.81	925.73	1443.23	1167.45
Relative	Time after UV irradiation		Cleaved-PARP
	0h	2h	4h	6h	8h	10h
shCtrl-1	1	0.711191	1.34264	1.71645	1.25567	1.40527
shCtrl-2	1	0.815801	1.43462	1.90137	2.36573	1.62048
shCtrl-3	1	0.651605	0.915287	1.48612	2.24481	2.43284
shHSC70#1-1	1	0.534426	1.43116	2.42025	2.71685	3.17035
shHSC70#1-2	1	0.770402	1.67666	2.91096	4.05088	2.43608
shHSC70#1-3	1	0.530886	1.03359	2.29011	3.57032	2.88808
