# Supplementary material for: HSC70 coordinates COP9 signalosome and SCF ubiquitin ligase activity to enable a prompt stress response
Source: EMBO Rep. 2025 Feb 6;26(5):1344–66. doi: 10.1038/s44319-025-00376-x (PMC11894141; doi:10.1038/s44319-025-00376-x)
Supplement: Supplementary file 8 — Source data Fig. 7 [file 44319_2025_376_MOESM8_ESM.zip › Fig.7/Fig.7F/Fig.7F Numerical data.xlsx]

## Sheet: Sheet1
Figure7F
Caspase activity
	pre	2h	4h	6h
shCtrl-1	211	234	398	655
shCtrl-2	246	257	421	737
shCtrl-3	199	222	398	573
shHSC70-1	328	328	655	1322
shHSC70-2	292	328	632	1275
shHSC70-3	281	292	620	1182
Relative Caspase activity to 0h
	0h	2h	4h	6h
shCtrl-1	1	1.109	1.88626	3.10427
shCtrl-2	1	1.04472	1.71138	2.99593
shCtrl-3	1	1.11558	2	2.8794
shHSC70-1	1	1	1.99695	4.03049
shHSC70-2	1	1.12329	2.16438	4.36644
shHSC70-3	1	1.03915	2.20641	4.20641
